# Supplementary material for: Sedation and Anesthesia of Galapagos (Chelonoidis nigra), Aldabra (Aldabrachelys gigantea), and African Spurred Tortoises (Centrochelys sulcata): A Retrospective Review (2009–2019)
Source: Animals (Basel). 2021 Oct 9;11(10):2920. doi: 10.3390/ani11102920 (PMC8532946; doi:10.3390/ani11102920)
Supplement: Supplementary file 1 [file animals-11-02920-s001.zip]

Archive with 1 entries (1 files):
- animals-1396766-supplementary.pdf
